# Supplementary material for: Genome-wide analysis and expression profile of the bZIP gene family in Neopyropia yezoensis
Source: Front Plant Sci. 2024 Oct 21;15:1461922. doi: 10.3389/fpls.2024.1461922 (PMC11533322; doi:10.3389/fpls.2024.1461922)
Supplement: Supplementary file 1 [file Table1.xlsx]

## Sheet: Sheet1
Table S1. The primer sequences of NyybZIP genes
Gene name	Primer sequence
UBC	F 5'TCACAACGAGGATTTACCACC3'
	R 5'GAGGAGCACCTTGGAAACG3'
NyybZIP-27.61	F 5'GTTGCCGCATTTGAGGCTTCC3'
	R 5'TCCTCCAAGAAGTCCAGGTCCG3'
NyybZIP-71.71	F 5'CGCTTGGAATGCACTGCTCTTGT3'
	R 5'GGCTGTCATCCTGGGCTTTTGT3'
NyybZIP-25.16	F 5'GACAGCGATGGTATGGACGACG3'
	R 5'CCGCACAGCAACAATGATGGC3'
NyybZIP-20.27	F 5'TGTGTCCCCGACGAGCCTGTT3'
	R 5'GACCTGACCCAGATGACCGCC3'
NyybZIP-37.21	F 5'GGGTGCCCTACTCCCCGATAAC3'
	R 5'CCCAAACAGCCCCGCATAGAC3'
NyybZIP-18.34	F 5'CGCTGCCTGGCTCCCTTG3'
	R 5'GACAGCCGTGCCACCTCCTCT3'
NyybZIP-60.54	F 5'GCAGCGTCATCAACCACAACAC3'
	R 5'TACCTCGGGGGGGAATACACAC3'
NyybZIP-33.74	F 5'ACTTTTCGCCCCTCACTACCCC3'
	R 5'TCCGCTGCTCACCTGTCATCTT3'
NyybZIP-47.69	F 5'CGATGATAATGCGTCGGTGTGTG3'
	R 5'TGAAGGCTGGTGTCGAGGGTG3'
NyybZIP-25.16	F 5'GACAGCGATGGTATGGACGACG3'
	R 5'CCGCACAGCAACAATGATGGC3'
