# Supplementary material for: Genome-wide analysis and expression profile of the bZIP gene family in Neopyropia yezoensis
Source: Front Plant Sci. 2024 Oct 21;15:1461922. doi: 10.3389/fpls.2024.1461922 (PMC11533322; doi:10.3389/fpls.2024.1461922)
Supplement: Supplementary file 2 [file Table2.xlsx]

## Sheet: Sheet1
Table S2. the protein information of the bZIP genes in other 14 red algae speices
Name	Accession number	Animo Acids	MW（kDa)	pI	Instability index	Species	Class
PoubZIP-33.77	OSX69622.1	338	33.77	9.05	68.87	Porphyra umbilicalis	Bangiophyceae
PoubZIP-44.23	OSX69726.1	434	44.23	6.86	54.8	Porphyra umbilicalis	Bangiophyceae
PoubZIP-71.21	OSX70275.1	723	71.21	11.52	72.7	Porphyra umbilicalis	Bangiophyceae
PoubZIP-70.49	OSX70927.1	711	70.49	9.81	59.55	Porphyra umbilicalis	Bangiophyceae
PoubZIP-50.47	OSX71335.1	501	50.47	8.52	63.88	Porphyra umbilicalis	Bangiophyceae
PoubZIP-34.86	OSX71668.1	351	34.86	5.52	50.12	Porphyra umbilicalis	Bangiophyceae
PoubZIP-126.84	OSX72109.1	1276	126.84	11.79	70.5	Porphyra umbilicalis	Bangiophyceae
PoubZIP-105.43	OSX72155.1	1082	105.43	11.81	62.04	Porphyra umbilicalis	Bangiophyceae
PoubZIP-44.9	OSX75246.1	468	44.9	9.18	61.04	Porphyra umbilicalis	Bangiophyceae
PoubZIP-47.46	OSX75920.1	499	47.46	10.07	58.03	Porphyra umbilicalis	Bangiophyceae
PoubZIP-89.06	OSX76542.1	929	89.06	9.06	60.83	Porphyra umbilicalis	Bangiophyceae
PoubZIP-12.75	OSX76640.1	121	12.75	10.18	41.04	Porphyra umbilicalis	Bangiophyceae
PoubZIP-36.83	OSX77401.1	380	36.83	11.85	75.3	Porphyra umbilicalis	Bangiophyceae
PoubZIP-80.25	OSX77963.1	800	80.25	11.93	67.73	Porphyra umbilicalis	Bangiophyceae
PoubZIP-66.27	OSX78472.1	701	66.27	10.38	63.54	Porphyra umbilicalis	Bangiophyceae
PoubZIP-42.92	OSX79128.1	430	42.92	6.26	48.67	Porphyra umbilicalis	Bangiophyceae
PoubZIP-59.72	OSX79156.1	609	59.72	9.92	72.71	Porphyra umbilicalis	Bangiophyceae
PoubZIP-66.14	OSX79182.1	670	66.14	10.13	71.03	Porphyra umbilicalis	Bangiophyceae
PoubZIP-76.05	OSX79489.1	724	76.05	8.4	59.02	Porphyra umbilicalis	Bangiophyceae
PoubZIP-23.83	OSX79735.1	230	23.83	9.97	52.66	Porphyra umbilicalis	Bangiophyceae
PoubZIP-38.78	OSX79902.1	398	38.78	5.87	56	Porphyra umbilicalis	Bangiophyceae
PoubZIP-64.68	OSX80726.1	667	64.68	10.18	55.67	Porphyra umbilicalis	Bangiophyceae
PoubZIP-57.5	OSX81247.1	565	57.5	11.26	69.15	Porphyra umbilicalis	Bangiophyceae
PoubZIP-66.3	OSX81417.1	720	66.3	11.25	61	Porphyra umbilicalis	Bangiophyceae
PoubZIP-67.88	OSX81429.1	672	67.88	9.37	59.67	Porphyra umbilicalis	Bangiophyceae
PoubZIP-59.62	OSX81496.1	604	59.62	5.16	62.22	Porphyra umbilicalis	Bangiophyceae
PoubZIP-81.96	OSX81522.1	878	81.96	9.81	65.22	Porphyra umbilicalis	Bangiophyceae
MaebZIP-25.24	CAMPEP_0198313034	242	25.24	10.14	51.14	Madagascaria erythrocladioides	Compsopogonophyceae
MaebZIP-30.39	CAMPEP_0198312706	290	30.39	10.32	62.46	Madagascaria erythrocladioides	Compsopogonophyceae
MaebZIP-26.98	CAMPEP_0198316272	253	26.98	6.87	62.89	Madagascaria erythrocladioides	Compsopogonophyceae
MaebZIP-33.71	CAMPEP_0198322262	307	33.71	9.36	62.81	Madagascaria erythrocladioides	Compsopogonophyceae
MaebZIP-32.38	CAMPEP_0198309178	287	32.38	6.23	56.93	Madagascaria erythrocladioides	Compsopogonophyceae
MaebZIP-26.49	CAMPEP_0198308768	247	26.49	10.53	66.83	Madagascaria erythrocladioides	Compsopogonophyceae
MaebZIP-23.31	CAMPEP_0198323566	211	23.31	10.43	64.61	Madagascaria erythrocladioides	Compsopogonophyceae
MaebZIP-35.99	CAMPEP_0198314012	332	35.99	8.32	54.97	Madagascaria erythrocladioides	Compsopogonophyceae
MaebZIP-25.38	CAMPEP_0198308210	227	25.38	5.46	46.97	Madagascaria erythrocladioides	Compsopogonophyceae
MaebZIP-53.83	CAMPEP_0198308706	503	53.83	5.47	51.3	Madagascaria erythrocladioides	Compsopogonophyceae
MaebZIP-21.76	CAMPEP_0198324150	196	21.76	6.83	60.11	Madagascaria erythrocladioides	Compsopogonophyceae
MaebZIP-14.05	CAMPEP_0198322886	125	14.05	9.83	82.63	Madagascaria erythrocladioides	Compsopogonophyceae
MaebZIP-25.06	CAMPEP_0198326144	238	25.06	10.2	53.84	Madagascaria erythrocladioides	Compsopogonophyceae
MaebZIP-a	CAMPEP_0198366800	663			53.58	Madagascaria erythrocladioides	Compsopogonophyceae
MaebZIP-34.85	CAMPEP_0198364544	327	34.85	5.98	60.67	Madagascaria erythrocladioides	Compsopogonophyceae
MaebZIP-b	CAMPEP_0198367960	499			38.06	Madagascaria erythrocladioides	Compsopogonophyceae
MaebZIP-8.37	CAMPEP_0198367998	75	8.37	10.34	58.81	Madagascaria erythrocladioides	Compsopogonophyceae
MaebZIP-28.29	CAMPEP_0198357998	255	28.29	5.7	67.34	Madagascaria erythrocladioides	Compsopogonophyceae
MaebZIP-38.11	CAMPEP_0198369600	352	38.11	5.03	78.65	Madagascaria erythrocladioides	Compsopogonophyceae
MaebZIP-37.52	CAMPEP_0198370774	366	37.52	8.18	28.5	Madagascaria erythrocladioides	Compsopogonophyceae
MaebZIP-57.47	CAMPEP_0198330356	542	57.47	8.24	47.5	Madagascaria erythrocladioides	Compsopogonophyceae
MaebZIP-15.88	CAMPEP_0198331566	138	15.88	9.49	56.02	Madagascaria erythrocladioides	Compsopogonophyceae
MaebZIP-29.04	CAMPEP_0198341886	273	29.04	6	53.98	Madagascaria erythrocladioides	Compsopogonophyceae
MaebZIP-20.31	CAMPEP_0198327204	181	20.31	6.22	55.62	Madagascaria erythrocladioides	Compsopogonophyceae
MaebZIP-25.13	CAMPEP_0198340128	228	25.13	5.37	49.16	Madagascaria erythrocladioides	Compsopogonophyceae
MaebZIP-29.33	CAMPEP_0198336248	268	29.33	7.84	50.82	Madagascaria erythrocladioides	Compsopogonophyceae
MaebZIP-10.33	CAMPEP_0198360072	88	10.33	9.57	71.51	Madagascaria erythrocladioides	Compsopogonophyceae
MaebZIP-41.88	CAMPEP_0198334628	387	41.88	9.88	53.06	Madagascaria erythrocladioides	Compsopogonophyceae
CocbZIP-26.52	CAMPEP_0184682398	249	26.52	6.13	59.18	Compsopogon caeruleus	Compsopogonophyceae
CocbZIP-53.03	CAMPEP_0184685988	470	53.03	5.65	68.05	Compsopogon caeruleus	Compsopogonophyceae
CocbZIP-18.26	CAMPEP_0184686876	159	18.26	10.67	86.77	Compsopogon caeruleus	Compsopogonophyceae
CocbZIP-26.36	CAMPEP_0184678048	230	26.36	5.02	51.08	Compsopogon caeruleus	Compsopogonophyceae
CocbZIP-17.12	CAMPEP_0184685814	148	17.12	5.88	49.99	Compsopogon caeruleus	Compsopogonophyceae
CocbZIP-17.95	CAMPEP_0184679624	155	17.95	5.79	66.09	Compsopogon caeruleus	Compsopogonophyceae
CocbZIP-19.11	CAMPEP_0184688516	169	19.11	9.47	56.96	Compsopogon caeruleus	Compsopogonophyceae
CocbZIP-35.88	CAMPEP_0184687166	322	35.88	6.31	49.48	Compsopogon caeruleus	Compsopogonophyceae
CocbZIP-18.54	CAMPEP_0184680752	162	18.54	8.88	67.01	Compsopogon caeruleus	Compsopogonophyceae
CocbZIP-39.79	CAMPEP_0184678156	371	39.79	7.07	53.73	Compsopogon caeruleus	Compsopogonophyceae
CocbZIP-6.27	CAMPEP_0184680290	52	6.27	11.49	69.7	Compsopogon caeruleus	Compsopogonophyceae
CocbZIP-52.35	CAMPEP_0184688596	478	52.35	9.9	45.01	Compsopogon caeruleus	Compsopogonophyceae
CocbZIP-30.06	CAMPEP_0184680342	273	30.06	6.31	55.98	Compsopogon caeruleus	Compsopogonophyceae
CocbZIP-25.82	CAMPEP_0184679782	226	25.82	5.3	79.76	Compsopogon caeruleus	Compsopogonophyceae
CocbZIP-29.02	CAMPEP_0184680872	261	29.02	5.08	68.13	Compsopogon caeruleus	Compsopogonophyceae
CocbZIP-30.6	CAMPEP_0184682460	268	30.6	5.5	54.1	Compsopogon caeruleus	Compsopogonophyceae
CocbZIP-75.6	CAMPEP_0184688836	708	75.6	8.88	56.64	Compsopogon caeruleus	Compsopogonophyceae
CocbZIP-52.66	CAMPEP_0184688528	475	52.66	5.15	52.03	Compsopogon caeruleus	Compsopogonophyceae
CocbZIP-a	CAMPEP_0184689660	461			64.75	Compsopogon caeruleus	Compsopogonophyceae
CocbZIP-23.21	CAMPEP_0184686352	207	23.21	5.49	62.95	Compsopogon caeruleus	Compsopogonophyceae
CocbZIP-21.81	CAMPEP_0184686360	195	21.81	6.39	56.04	Compsopogon caeruleus	Compsopogonophyceae
CocbZIP-27.31	CAMPEP_0184678446	247	27.31	9.34	62.23	Compsopogon caeruleus	Compsopogonophyceae
CocbZIP-41.46	CAMPEP_0184680170	367	41.46	5.7	59.05	Compsopogon caeruleus	Compsopogonophyceae
CocbZIP-30.59	CAMPEP_0184685450	273	30.59	9.4	51.05	Compsopogon caeruleus	Compsopogonophyceae
CocbZIP-25.75	CAMPEP_0184687124	229	25.75	5.62	42.48	Compsopogon caeruleus	Compsopogonophyceae
CocbZIP-13.46	CAMPEP_0184685182	113	13.46	10.14	79.37	Compsopogon caeruleus	Compsopogonophyceae
CocbZIP-35.73	CAMPEP_0184690654	311	35.73	4.72	57.53	Compsopogon caeruleus	Compsopogonophyceae
CocbZIP-40.21	CAMPEP_0184683320	367	40.21	6.14	67.21	Compsopogon caeruleus	Compsopogonophyceae
CocbZIP-25.67	CAMPEP_0184685534	225	25.67	4.8	57.92	Compsopogon caeruleus	Compsopogonophyceae
CocbZIP-24.31	CAMPEP_0184684768	224	24.31	9.43	74.57	Compsopogon caeruleus	Compsopogonophyceae
CocbZIP-30.98	CAMPEP_0184682042	273	30.98	6.39	61.09	Compsopogon caeruleus	Compsopogonophyceae
CycbZIP-50.56	ctg_135.g124	481	50.56	5.45	51.27	Cyanidium caldarium	Cyanidiophyceae
CycbZIP-70.09	ctg_2048.g420	658	70.09	7.36	62.19	Cyanidium caldarium	Cyanidiophyceae
CycbZIP-36.56	ctg_2464.g759	354	36.56	9.25	59.67	Cyanidium caldarium	Cyanidiophyceae
CycbZIP-9.79	ctg_413.g220	83	9.79	6.32	79.64	Cyanidium caldarium	Cyanidiophyceae
CycbZIP-11.41	ctg_6107.g692	100	11.41	11.27	78.97	Cyanidium caldarium	Cyanidiophyceae
CymbZIP-61.8	BAM80178.1	571	61.8	5.98	64.31	Cyanidioschyzon merolae	Cyanidiophyceae
CymbZIP-64.72	BAM80862.1	611	64.72	8.96	58.01	Cyanidioschyzon merolae	Cyanidiophyceae
CymbZIP-61.04	BAM81614.1	577	61.04	7.14	62.91	Cyanidioschyzon merolae	Cyanidiophyceae
CymbZIP-44.16	BAM83333.1	409	44.16	5.72	54.94	Cyanidioschyzon merolae	Cyanidiophyceae
GasbZIP-51.7	EME26895.1	445	51.7	9.2	57.52	Galdieria sulphuraria	Cyanidiophyceae
GasbZIP-60.3	EME27273.1	540	60.3	6.75	61.34	Galdieria sulphuraria	Cyanidiophyceae
GasbZIP-31.51	EME27595.1	287	31.51	9.25	65.95	Galdieria sulphuraria	Cyanidiophyceae
GasbZIP-30.82a	EME27990.1	272	30.82	8.43	65.7	Galdieria sulphuraria	Cyanidiophyceae
GasbZIP-30.82b	EME27991.1	272	30.82	8.43	65.7	Galdieria sulphuraria	Cyanidiophyceae
GasbZIP-19.04	EME28180.1	165	19.04	10.06	77.04	Galdieria sulphuraria	Cyanidiophyceae
GasbZIP-54	EME28283.1	474	54	5.73	58.04	Galdieria sulphuraria	Cyanidiophyceae
GasbZIP-51.56	EME28284.1	453	51.56	6.01	56.86	Galdieria sulphuraria	Cyanidiophyceae
GasbZIP-35.92	EME28583.1	316	35.92	8.65	61.26	Galdieria sulphuraria	Cyanidiophyceae
GasbZIP-39.54	EME28660.1	350	39.54	7.75	56.74	Galdieria sulphuraria	Cyanidiophyceae
GasbZIP-39.63	EME28695.1	352	39.63	8.3	54.47	Galdieria sulphuraria	Cyanidiophyceae
GasbZIP-39.38	EME28766.1	353	39.38	5.9	58.88	Galdieria sulphuraria	Cyanidiophyceae
GasbZIP-41.59	EME29679.1	357	41.59	6.58	63.24	Galdieria sulphuraria	Cyanidiophyceae
GasbZIP-31.75	EME30014.1	277	31.75	9.05	57.57	Galdieria sulphuraria	Cyanidiophyceae
GasbZIP-30.51	EME30070.1	266	30.51	9.31	65.15	Galdieria sulphuraria	Cyanidiophyceae
GasbZIP-44.25	EME30214.1	396	44.25	4.99	49.37	Galdieria sulphuraria	Cyanidiophyceae
GasbZIP-42	EME30240.1	363	42	6.89	67.63	Galdieria sulphuraria	Cyanidiophyceae
GasbZIP-34.71	EME30831.1	301	34.71	9.06	64.89	Galdieria sulphuraria	Cyanidiophyceae
GasbZIP-20.32	EME31051.1	178	20.32	5.99	77.56	Galdieria sulphuraria	Cyanidiophyceae
GasbZIP-28.04	EME31624.1	242	28.04	6.69	71.77	Galdieria sulphuraria	Cyanidiophyceae
GasbZIP-34.52	EME31733.1	300	34.52	7.8	81.81	Galdieria sulphuraria	Cyanidiophyceae
GasbZIP-38	EME31963.1	335	38	7.03	79.84	Galdieria sulphuraria	Cyanidiophyceae
GasbZIP-34.38	EME31964.1	306	34.38	7.8	57.65	Galdieria sulphuraria	Cyanidiophyceae
GasbZIP-35.47	EME32334.1	304	35.47	9.27	59.79	Galdieria sulphuraria	Cyanidiophyceae
AgcbZIP-33.92	GEZJ01000025.1	320	33.92	9.99	72.06	Agarophyton chilense	Florideophyceae
AgcbZIP-73.41	GEZJ01000598.1	675	73.41	8.63	45.29	Agarophyton chilense	Florideophyceae
AgcbZIP-31.08	GEZJ01000724.1	286	31.08	9.67	65.11	Agarophyton chilense	Florideophyceae
AgcbZIP-47.96	GEZJ01000740.1	444	47.96	9.17	61.53	Agarophyton chilense	Florideophyceae
AgcbZIP-30.91	GEZJ01000891.1	279	30.91	6.46	56.59	Agarophyton chilense	Florideophyceae
AgcbZIP-44.22	GEZJ01001589.1	397	44.22	9.6	66.75	Agarophyton chilense	Florideophyceae
AgcbZIP-11.6	GEZJ01001591.1	101	11.6	10	77.33	Agarophyton chilense	Florideophyceae
AgcbZIP-34.26	GEZJ01001777.1	313	34.26	11.55	79.11	Agarophyton chilense	Florideophyceae
AgcbZIP-69.35	GEZJ01002191.1	622	69.35	7.04	58.51	Agarophyton chilense	Florideophyceae
AgcbZIP-84.83	GEZJ01002386.1	774	84.83	5.98	69.21	Agarophyton chilense	Florideophyceae
AgcbZIP-19.27	GEZJ01003240.1	170	19.27	11.08	70.79	Agarophyton chilense	Florideophyceae
AgcbZIP-25.3	GEZJ01003396.1	232	25.3	7.82	82.3	Agarophyton chilense	Florideophyceae
AgcbZIP-33.17	GEZJ01003440.1	305	33.17	11.1	62.64	Agarophyton chilense	Florideophyceae
AgcbZIP-32.26	GEZJ01003666.1	304	32.26	9.28	78.28	Agarophyton chilense	Florideophyceae
AgcbZIP-20.54	GEZJ01004125.1	188	20.54	10.56	59.94	Agarophyton chilense	Florideophyceae
AgcbZIP-59.08	GEZJ01004159.1	532	59.08	5.51	66.92	Agarophyton chilense	Florideophyceae
AgcbZIP-21.97	GEZJ01004366.1	199	21.97	10.44	92.21	Agarophyton chilense	Florideophyceae
AgcbZIP-19.57	GEZJ01004610.1	176	19.57	10.09	81.84	Agarophyton chilense	Florideophyceae
AgcbZIP-11.73	GEZJ01004723.1	100	11.73	11.73	95.01	Agarophyton chilense	Florideophyceae
AgcbZIP-31.04	GEZJ01004880.1	279	31.04	10.51	72.71	Agarophyton chilense	Florideophyceae
AgcbZIP-27.92	GEZJ01005390.1	280	27.92	10.96	51.6	Agarophyton chilense	Florideophyceae
AgcbZIP-33.05	GEZJ01005403.1	306	33.05	8.48	67.24	Agarophyton chilense	Florideophyceae
AgcbZIP-25.18	GEZJ01005444.1	237	25.18	10.97	81.43	Agarophyton chilense	Florideophyceae
AgcbZIP-39.37	GEZJ01007148.1	373	39.37	11.52	66.11	Agarophyton chilense	Florideophyceae
AgcbZIP-22.08	GEZJ01007744.1	205	22.08	10.48	73.98	Agarophyton chilense	Florideophyceae
ChcbZIP-a	CDF33215.1	411			60.49	Chondrus crispus	Florideophyceae
ChcbZIP-b	CDF33256.1	710			78.09	Chondrus crispus	Florideophyceae
ChcbZIP-60.79	CDF34985.1	565	60.79	5.24	55.7	Chondrus crispus	Florideophyceae
ChcbZIP-34.02	CDF36173.1	311	34.02	4.84	50.43	Chondrus crispus	Florideophyceae
ChcbZIP-71.69	CDF36407.1	675	71.69	5.24	51.6	Chondrus crispus	Florideophyceae
ChcbZIP-37.12	CDF36674.1	355	37.12	4.98	56.94	Chondrus crispus	Florideophyceae
ChcbZIP-c	CDF37530.1	558			71.93	Chondrus crispus	Florideophyceae
ChcbZIP-52.94	CDF37724.1	487	52.94	9.99	52.75	Chondrus crispus	Florideophyceae
ChcbZIP-60.71	CDF37928.1	565	60.71	8.85	59.9	Chondrus crispus	Florideophyceae
ChcbZIP-34.14	CDF38234.1	311	34.14	9.36	64.84	Chondrus crispus	Florideophyceae
ChcbZIP-34.19	CDF38844.1	302	34.19	5.56	60.52	Chondrus crispus	Florideophyceae
ChcbZIP-30	CDF39231.1	267	30	10.74	60.25	Chondrus crispus	Florideophyceae
ChcbZIP-56.12	CDF40222.1	512	56.12	9.94	59.83	Chondrus crispus	Florideophyceae
GrcbZIP-63.63	PXF40100.1	576	63.63	5.96	41.1	Gracilariopsis chorda	Florideophyceae
GrcbZIP-60.14	PXF40102.1	542	60.14	6.32	55.62	Gracilariopsis chorda	Florideophyceae
GrcbZIP-20.08	PXF40230.1	184	20.08	9.01	82.73	Gracilariopsis chorda	Florideophyceae
GrcbZIP-50.32	PXF40759.1	471	50.32	10.23	53.7	Gracilariopsis chorda	Florideophyceae
GrcbZIP-64.23	PXF41068.1	604	64.23	5.64	58.15	Gracilariopsis chorda	Florideophyceae
GrcbZIP-47.21	PXF41242.1	432	47.21	5.68	66.76	Gracilariopsis chorda	Florideophyceae
GrcbZIP-48.18	PXF41416.1	445	48.18	10.29	70.25	Gracilariopsis chorda	Florideophyceae
GrcbZIP-82.27	PXF41819.1	757	82.27	9.62	53.13	Gracilariopsis chorda	Florideophyceae
GrcbZIP-34.97	PXF42029.1	328	34.97	7.21	71.02	Gracilariopsis chorda	Florideophyceae
GrcbZIP-34.95	PXF42079.1	325	34.95	10.07	64.2	Gracilariopsis chorda	Florideophyceae
GrcbZIP-42.01	PXF42110.1	394	42.01	10.25	69.25	Gracilariopsis chorda	Florideophyceae
GrcbZIP-32.31	PXF42376.1	291	32.31	6.49	57.74	Gracilariopsis chorda	Florideophyceae
GrcbZIP-20.98	PXF43902.1	196	20.98	8.79	64.38	Gracilariopsis chorda	Florideophyceae
GrcbZIP-18.4	PXF44063.1	167	18.4	4.62	64.75	Gracilariopsis chorda	Florideophyceae
GrcbZIP-22.52	PXF44064.1	201	22.52	10	104.56	Gracilariopsis chorda	Florideophyceae
GrcbZIP-30.5	PXF44220.1	278	30.5	11	76.26	Gracilariopsis chorda	Florideophyceae
GrcbZIP-36.12	PXF45096.1	335	36.12	10.15	60.35	Gracilariopsis chorda	Florideophyceae
GrcbZIP-28.07	PXF45227.1	264	28.07	10.5	77.35	Gracilariopsis chorda	Florideophyceae
GrcbZIP-13.61	PXF45433.1	121	13.61	9.9	39.3	Gracilariopsis chorda	Florideophyceae
GrcbZIP-29.38	PXF45531.1	273	29.38	9.87	72.59	Gracilariopsis chorda	Florideophyceae
GrcbZIP-20.67	PXF45639.1	187	20.67	9.85	77.49	Gracilariopsis chorda	Florideophyceae
GrcbZIP-19.37	PXF45706.1	180	19.37	10.17	98.34	Gracilariopsis chorda	Florideophyceae
GrcbZIP-56.39	PXF45848.1	521	56.39	9.89	63.07	Gracilariopsis chorda	Florideophyceae
GrcbZIP-18.49	PXF46805.1	167	18.49	5.8	49.02	Gracilariopsis chorda	Florideophyceae
GrcbZIP-56.52	PXF46806.1	528	56.52	10.13	55.49	Gracilariopsis chorda	Florideophyceae
GrcbZIP-53.81	PXF47038.1	485	53.81	5.44	59.05	Gracilariopsis chorda	Florideophyceae
GrcbZIP-66.51	PXF47289.1	596	66.51	10.28	65.36	Gracilariopsis chorda	Florideophyceae
GrcbZIP-33.57	PXF47501.1	313	33.57	8.53	63.41	Gracilariopsis chorda	Florideophyceae
GrcbZIP-54.01	PXF48185.1	487	54.01	6.56	70.27	Gracilariopsis chorda	Florideophyceae
GrcbZIP-62.53	PXF48229.1	580	62.53	9.95	72.08	Gracilariopsis chorda	Florideophyceae
GrcbZIP-49.03	PXF48720.1	444	49.03	10.58	71.82	Gracilariopsis chorda	Florideophyceae
GrcbZIP-38.04	PXF48843.1	342	38.04	6.48	53.16	Gracilariopsis chorda	Florideophyceae
GrcbZIP-25.32	PXF48907.1	249	25.32	11.05	42.95	Gracilariopsis chorda	Florideophyceae
GrcbZIP-29.82	PXF48936.1	265	29.82	10.33	67.72	Gracilariopsis chorda	Florideophyceae
GrcbZIP-28.54	PXF49513.1	264	28.54	10.68	56.64	Gracilariopsis chorda	Florideophyceae
GrcbZIP-18.83	PXF49634.1	171	18.83	10.26	94	Gracilariopsis chorda	Florideophyceae
GrcbZIP-71.8	PXF49655.1	669	71.8	8.39	48.18	Gracilariopsis chorda	Florideophyceae
GrcbZIP-32.58	PXF49673.1	302	32.58	9.83	67.44	Gracilariopsis chorda	Florideophyceae
GrcbZIP-9.61	PXF49831.1	83	9.61	11.47	76.04	Gracilariopsis chorda	Florideophyceae
ErabZIP-23.25	CAMPEP_0185830268	219	23.25	4.64	61.11	Erythrolobus australicus	Porphyridiophyceae
ErabZIP-33.76	CAMPEP_0185830738	311	33.76	7.99	56.93	Erythrolobus australicus	Porphyridiophyceae
ErabZIP-24.73	CAMPEP_0185833728	229	24.73	4.78	58.46	Erythrolobus australicus	Porphyridiophyceae
ErabZIP-39.32	CAMPEP_0185834810	358	39.32	8.46	62.88	Erythrolobus australicus	Porphyridiophyceae
ErabZIP-42.52	CAMPEP_0185829286	398	42.52	5.06	43.02	Erythrolobus australicus	Porphyridiophyceae
ErabZIP-35.55	CAMPEP_0185829300	346	35.55	10.06	52.07	Erythrolobus australicus	Porphyridiophyceae
ErabZIP-18.81	CAMPEP_0185830764	171	18.81	6.25	66.57	Erythrolobus australicus	Porphyridiophyceae
ErabZIP-18.96	CAMPEP_0185830788	170	18.96	9.12	62.34	Erythrolobus australicus	Porphyridiophyceae
ErabZIP-10.76	CAMPEP_0185834516	95	10.76	9.5	84.53	Erythrolobus australicus	Porphyridiophyceae
ErabZIP-63.08	CAMPEP_0185829446	584	63.08	4.73	54.15	Erythrolobus australicus	Porphyridiophyceae
ErabZIP-35.6	CAMPEP_0185834506	333	35.6	9.44	45.09	Erythrolobus australicus	Porphyridiophyceae
ErabZIP-55.93	CAMPEP_0185831742	522	55.93	4.95	44.18	Erythrolobus australicus	Porphyridiophyceae
ErabZIP-a	CAMPEP_0185843376	723			50.77	Erythrolobus australicus	Porphyridiophyceae
ErabZIP-21.23	CAMPEP_0185832810	190	21.23	7.81	66.19	Erythrolobus australicus	Porphyridiophyceae
ErabZIP-13.75	CAMPEP_0185840418	125	13.75	7.21	51.94	Erythrolobus australicus	Porphyridiophyceae
ErabZIP-130.06	CAMPEP_0185831624	1185	130.06	9.07	49.8	Erythrolobus australicus	Porphyridiophyceae
ErabZIP-35.68	CAMPEP_0185830944	330	35.68	5.27	50.78	Erythrolobus australicus	Porphyridiophyceae
ErabZIP-36.45	CAMPEP_0185835690	328	36.45	6.32	54.96	Erythrolobus australicus	Porphyridiophyceae
ErabZIP-36.52	CAMPEP_0185841986	335	36.52	8.46	55.44	Erythrolobus australicus	Porphyridiophyceae
ErabZIP-15.33	CAMPEP_0185830960	140	15.33	7.02	50.71	Erythrolobus australicus	Porphyridiophyceae
ErabZIP-68.01	CAMPEP_0185830116	654	68.01	9.45	55.77	Erythrolobus australicus	Porphyridiophyceae
ErabZIP-19.07	CAMPEP_0185840662	169	19.07	8.88	52.31	Erythrolobus australicus	Porphyridiophyceae
ErabZIP-16.92	CAMPEP_0185830394	151	16.92	5.97	65.47	Erythrolobus australicus	Porphyridiophyceae
ErabZIP-17.66	CAMPEP_0185834692	157	17.66	9.3	72.51	Erythrolobus australicus	Porphyridiophyceae
ErabZIP-16.9	CAMPEP_0185830548	153	16.9	5.58	67.48	Erythrolobus australicus	Porphyridiophyceae
ErabZIP-34.28	CAMPEP_0185829224	321	34.28	5.04	40.79	Erythrolobus australicus	Porphyridiophyceae
ErabZIP-37.26	CAMPEP_0185832794	347	37.26	5.73	71.64	Erythrolobus australicus	Porphyridiophyceae
ErabZIP-25.98	CAMPEP_0185837588	238	25.98	5.87	44.03	Erythrolobus australicus	Porphyridiophyceae
ErabZIP-20.1	CAMPEP_0185837692	179	20.1	5.66	51.65	Erythrolobus australicus	Porphyridiophyceae
ErabZIP-25.17	CAMPEP_0185830152	237	25.17	6.19	33.3	Erythrolobus australicus	Porphyridiophyceae
ErabZIP-281.55	CAMPEP_0185829880	2644	281.55	4.85	48.59	Erythrolobus australicus	Porphyridiophyceae
ErabZIP-11.86	CAMPEP_0185838598	106	11.86	9.14	58.96	Erythrolobus australicus	Porphyridiophyceae
ErabZIP-41.12	CAMPEP_0185841572	391	41.12	6.37	52.57	Erythrolobus australicus	Porphyridiophyceae
ErabZIP-56.65	CAMPEP_0185833396	512	56.65	4.86	51.43	Erythrolobus australicus	Porphyridiophyceae
ErabZIP-48.77	CAMPEP_0185834620	457	48.77	10.18	54.92	Erythrolobus australicus	Porphyridiophyceae
ErabZIP-18.06	CAMPEP_0185829436	163	18.06	6.83	54.08	Erythrolobus australicus	Porphyridiophyceae
ErabZIP-38.53	CAMPEP_0185832380	347	38.53	8.64	75.14	Erythrolobus australicus	Porphyridiophyceae
ErabZIP-33.32	CAMPEP_0185836386	300	33.32	7.93	49.91	Erythrolobus australicus	Porphyridiophyceae
ErabZIP-36.55	CAMPEP_0185830224	349	36.55	8.05	58.37	Erythrolobus australicus	Porphyridiophyceae
ErabZIP-16.59	CAMPEP_0185830490	146	16.59	10.17	67.45	Erythrolobus australicus	Porphyridiophyceae
PoabZIP-102.97	CAMPEP_0184701830	958	102.97	9.38	56.59	Porphyridium aerugineum	Porphyridiophyceae
PoabZIP-68.3	CAMPEP_0184706886	626	68.3	10.27	49.8	Porphyridium aerugineum	Porphyridiophyceae
PoabZIP-16.84	CAMPEP_0184696200	147	16.84	9.69	59.17	Porphyridium aerugineum	Porphyridiophyceae
PoabZIP-37.5	CAMPEP_0184699840	340	37.5	5.91	61.16	Porphyridium aerugineum	Porphyridiophyceae
PoabZIP-69.59	CAMPEP_0184696028	647	69.59	9.85	70.16	Porphyridium aerugineum	Porphyridiophyceae
PoabZIP-46.69	CAMPEP_0184694150	447	46.69	5.68	47.12	Porphyridium aerugineum	Porphyridiophyceae
PoabZIP-30.73	CAMPEP_0184693600	272	30.73	6.54	65.89	Porphyridium aerugineum	Porphyridiophyceae
PoabZIP-41.25	CAMPEP_0184696234	395	41.25	10.53	60.82	Porphyridium aerugineum	Porphyridiophyceae
PoabZIP-30.68	CAMPEP_0184697490	278	30.68	9.55	54.21	Porphyridium aerugineum	Porphyridiophyceae
PoabZIP-a	CAMPEP_0184708856	273			54.18	Porphyridium aerugineum	Porphyridiophyceae
PoabZIP-52	CAMPEP_0184693874	475	52	6.3	43.13	Porphyridium aerugineum	Porphyridiophyceae
PoabZIP-81.2	CAMPEP_0184708164	738	81.2	4.61	62.49	Porphyridium aerugineum	Porphyridiophyceae
PoabZIP-28.41	CAMPEP_0184700024	250	28.41	9.58	65.55	Porphyridium aerugineum	Porphyridiophyceae
PoabZIP-40.32	CAMPEP_0184698766	378	40.32	6.13	51.39	Porphyridium aerugineum	Porphyridiophyceae
PoabZIP-37.72	CAMPEP_0184705712	344	37.72	10.06	48.6	Porphyridium aerugineum	Porphyridiophyceae
PoabZIP-43.66	CAMPEP_0184706530	382	43.66	9.36	76.5	Porphyridium aerugineum	Porphyridiophyceae
PoabZIP-63.7	CAMPEP_0184708384	578	63.7	4.74	59.68	Porphyridium aerugineum	Porphyridiophyceae
PoabZIP-45.61	CAMPEP_0184699816	436	45.61	9.69	42.09	Porphyridium aerugineum	Porphyridiophyceae
PoabZIP-18.84	CAMPEP_0184699132	164	18.84	6.24	49.98	Porphyridium aerugineum	Porphyridiophyceae
PoabZIP-b	CAMPEP_0184708422	851			43.06	Porphyridium aerugineum	Porphyridiophyceae
PoabZIP-35.71	CAMPEP_0184700980	318	35.71	6.84	56.51	Porphyridium aerugineum	Porphyridiophyceae
PoabZIP-65.85	CAMPEP_0184692616	615	65.85	8.95	44.44	Porphyridium aerugineum	Porphyridiophyceae
PoabZIP-66.08	CAMPEP_0184692500	611	66.08	4.96	48.96	Porphyridium aerugineum	Porphyridiophyceae
PoabZIP-37	CAMPEP_0184691928	336	37	7.18	76.54	Porphyridium aerugineum	Porphyridiophyceae
PoabZIP-55.62	CAMPEP_0184691304	507	55.62	5.05	68.38	Porphyridium aerugineum	Porphyridiophyceae
PoabZIP-32.77	CAMPEP_0184692140	286	32.77	9.76	63.16	Porphyridium aerugineum	Porphyridiophyceae
PoabZIP-24.08	CAMPEP_0184693866	214	24.08	8.12	52.45	Porphyridium aerugineum	Porphyridiophyceae
PoabZIP-38.93	CAMPEP_0184691532	364	38.93	9.34	70.99	Porphyridium aerugineum	Porphyridiophyceae
PopbZIP-29.01	KAA8491106.1	274	29.01	9.67	64.26	Porphyridium purpureum	Porphyridiophyceae
PopbZIP-39.75	KAA8491111.1	359	39.75	8.63	66.63	Porphyridium purpureum	Porphyridiophyceae
PopbZIP-24.01	KAA8491112.1	215	24.01	5.22	72.59	Porphyridium purpureum	Porphyridiophyceae
PopbZIP-42.73	KAA8491817.1	388	42.73	5.58	64.05	Porphyridium purpureum	Porphyridiophyceae
PopbZIP-37.9	KAA8491965.1	353	37.9	6.19	47.12	Porphyridium purpureum	Porphyridiophyceae
PopbZIP-28.68	KAA8492995.1	254	28.68	4.69	70.41	Porphyridium purpureum	Porphyridiophyceae
PopbZIP-52.71	KAA8493746.1	488	52.71	5.27	43.13	Porphyridium purpureum	Porphyridiophyceae
PopbZIP-58.59	KAA8494291.1	536	58.59	9.7	57.36	Porphyridium purpureum	Porphyridiophyceae
PopbZIP-58.02	KAA8494450.1	545	58.02	4.68	42.8	Porphyridium purpureum	Porphyridiophyceae
PopbZIP-35.14	KAA8494961.1	322	35.14	5.67	59.12	Porphyridium purpureum	Porphyridiophyceae
PopbZIP-26.36	KAA8495583.1	234	26.36	10.04	90.94	Porphyridium purpureum	Porphyridiophyceae
PopbZIP-35.25	KAA8495713.1	325	35.25	9.74	60.16	Porphyridium purpureum	Porphyridiophyceae
PopbZIP-65.47	KAA8496063.1	611	65.47	9.8	56.37	Porphyridium purpureum	Porphyridiophyceae
PopbZIP-23.07	KAA8497101.1	206	23.07	5.09	56.89	Porphyridium purpureum	Porphyridiophyceae
PopbZIP-68.31	KAA8498583.1	631	68.31	4.84	55.01	Porphyridium purpureum	Porphyridiophyceae
PopbZIP-25.09	KAA8499531.1	228	25.09	5.27	59.87	Porphyridium purpureum	Porphyridiophyceae
PopbZIP-51.48	KAA8499532.1	467	51.48	9.41	59.14	Porphyridium purpureum	Porphyridiophyceae
PopbZIP-23.18	KAA8499533.1	208	23.18	6.31	64.9	Porphyridium purpureum	Porphyridiophyceae
PopbZIP-42.88	KAA8499535.1	388	42.88	9.67	61.01	Porphyridium purpureum	Porphyridiophyceae
PopbZIP-22.51	KAA8499536.1	207	22.51	5.64	65.84	Porphyridium purpureum	Porphyridiophyceae
RhvbZIP-44.26	CAMPEP_0174889174	401	44.26	11.24	73.71	Rhodella violacea	Rhodellophyceae
RhvbZIP-12.37	CAMPEP_0174897906	110	12.37	4.6	49.89	Rhodella violacea	Rhodellophyceae
RhvbZIP-19.68	CAMPEP_0174895366	185	19.68	5.14	45.14	Rhodella violacea	Rhodellophyceae
RhvbZIP-25.93	CAMPEP_0174884960	231	25.93	7.07	40.71	Rhodella violacea	Rhodellophyceae
RhvbZIP-6.47	CAMPEP_0174885308	52	6.47	10.2	72.73	Rhodella violacea	Rhodellophyceae
RhvbZIP-16.77	CAMPEP_0174907120	150	16.77	9.39	62.89	Rhodella violacea	Rhodellophyceae
RhvbZIP-71.8	CAMPEP_0174895506	654	71.8	5.81	49.1	Rhodella violacea	Rhodellophyceae
RhvbZIP-22.21	CAMPEP_0174901056	195	22.21	8.04	47.58	Rhodella violacea	Rhodellophyceae
RhvbZIP-21.03	CAMPEP_0174908406	181	21.03	9.57	56.13	Rhodella violacea	Rhodellophyceae
RhvbZIP-14.05	CAMPEP_0174887272	125	14.05	5.21	75.16	Rhodella violacea	Rhodellophyceae
RhvbZIP-24.87	CAMPEP_0174888170	235	24.87	9.02	71.53	Rhodella violacea	Rhodellophyceae
RhvbZIP-10.47	CAMPEP_0174898338	87	10.47	10.04	57.41	Rhodella violacea	Rhodellophyceae
RhvbZIP-22.71	CAMPEP_0174905886	211	22.71	9.19	57.5	Rhodella violacea	Rhodellophyceae
RhvbZIP-26.2	CAMPEP_0174895886	240	26.2	5.2	46.31	Rhodella violacea	Rhodellophyceae
RhvbZIP-43.25	CAMPEP_0174905804	399	43.25	7.8	55.48	Rhodella violacea	Rhodellophyceae
RhvbZIP-12	CAMPEP_0174910312	105	12	11.38	84.61	Rhodella violacea	Rhodellophyceae
RhvbZIP-19.08	CAMPEP_0174889562	172	19.08	6.23	47.38	Rhodella violacea	Rhodellophyceae
RhvbZIP-14.35	CAMPEP_0174910908	128	14.35	9.67	39.75	Rhodella violacea	Rhodellophyceae
RhvbZIP-20.35	CAMPEP_0174896320	186	20.35	5.76	47.12	Rhodella violacea	Rhodellophyceae
RhvbZIP-14.95	CAMPEP_0174909538	130	14.95	9.19	70.9	Rhodella violacea	Rhodellophyceae
RhvbZIP-11.96	CAMPEP_0174899086	104	11.96	10.18	54.12	Rhodella violacea	Rhodellophyceae
RhvbZIP-40.28	CAMPEP_0174885338	380	40.28	9.82	58.2	Rhodella violacea	Rhodellophyceae
RhvbZIP-19.74	CAMPEP_0184710734	178	19.74	5.79	68.56	Rhodella violacea	Rhodellophyceae
RhvbZIP-34.89	CAMPEP_0184708992	319	34.89	5.29	58.71	Rhodella violacea	Rhodellophyceae
RhvbZIP-23.67	CAMPEP_0184715854	215	23.67	9.64	57.2	Rhodella violacea	Rhodellophyceae
RhvbZIP-11.84	CAMPEP_0184718604	105	11.84	9.65	43.96	Rhodella violacea	Rhodellophyceae
RhvbZIP-21.47	CAMPEP_0184709962	189	21.47	10.04	58.36	Rhodella violacea	Rhodellophyceae
RhvbZIP-16.5	CAMPEP_0184719616	145	16.5	9.44	58.99	Rhodella violacea	Rhodellophyceae
RhvbZIP-12.71	CAMPEP_0184709196	122	12.71	9.64	59.49	Rhodella violacea	Rhodellophyceae
RhvbZIP-7.2	CAMPEP_0184713570	60	7.2	9.86	58.94	Rhodella violacea	Rhodellophyceae
RhvbZIP-19.87	CAMPEP_0184716384	180	19.87	10.26	61.49	Rhodella violacea	Rhodellophyceae
RhvbZIP-21	CAMPEP_0184715132	201	21	4.96	63.94	Rhodella violacea	Rhodellophyceae
RhvbZIP-23.89	CAMPEP_0184712484	229	23.89	5.05	44.08	Rhodella violacea	Rhodellophyceae
RhvbZIP-11.58	CAMPEP_0184709598	102	11.58	9.87	63.25	Rhodella violacea	Rhodellophyceae
RhvbZIP-30.62	CAMPEP_0184713676	272	30.62	9.85	77.43	Rhodella violacea	Rhodellophyceae
RhvbZIP-23.99	CAMPEP_0184717794	226	23.99	5.63	43.73	Rhodella violacea	Rhodellophyceae
RhvbZIP-21.83	CAMPEP_0184711346	206	21.83	6.98	64.74	Rhodella violacea	Rhodellophyceae
RhvbZIP-18.7	CAMPEP_0184721390	168	18.7	7.15	54.45	Rhodella violacea	Rhodellophyceae
RhvbZIP-19.38	CAMPEP_0184723956	175	19.38	8.54	45.81	Rhodella violacea	Rhodellophyceae
RhvbZIP-20.08	CAMPEP_0184724158	190	20.08	9.99	47.28	Rhodella violacea	Rhodellophyceae
RhvbZIP-12.8	CAMPEP_0184727516	111	12.8	9.51	55.33	Rhodella violacea	Rhodellophyceae
RhvbZIP-18.79	CAMPEP_0184731658	166	18.79	6.62	57.1	Rhodella violacea	Rhodellophyceae
RhvbZIP-50.98	CAMPEP_0184735070	467	50.98	9.55	51.01	Rhodella violacea	Rhodellophyceae
RhvbZIP-19.09	CAMPEP_0184736184	180	19.09	8.38	88.01	Rhodella violacea	Rhodellophyceae
RhvbZIP-18.4	CAMPEP_0184726188	170	18.4	4.92	59.8	Rhodella violacea	Rhodellophyceae
RhmbZIP-63.77	CAMPEP_0113956604	592	63.77	8.86	53.62	Rhodosorus marinus	Stylonematophyceae
RhmbZIP-80.48	CAMPEP_0113959972	757	80.48	6.97	46.67	Rhodosorus marinus	Stylonematophyceae
RhmbZIP-77.28	CAMPEP_0113967636	728	77.28	7.87	45.71	Rhodosorus marinus	Stylonematophyceae
RhmbZIP-46.08	CAMPEP_0113960978	420	46.08	4.96	54.54	Rhodosorus marinus	Stylonematophyceae
RhmbZIP-51.14	CAMPEP_0113954952	470	51.14	5.01	65.03	Rhodosorus marinus	Stylonematophyceae
RhmbZIP-30	CAMPEP_0113961832	267	30	9.41	53.99	Rhodosorus marinus	Stylonematophyceae
RhmbZIP-35.09	CAMPEP_0113959784	314	35.09	5.93	72.16	Rhodosorus marinus	Stylonematophyceae
RhmbZIP-32.36	CAMPEP_0113970898	294	32.36	5.11	51.3	Rhodosorus marinus	Stylonematophyceae
RhmbZIP-40.73	CAMPEP_0113956418	360	40.73	9.34	64.11	Rhodosorus marinus	Stylonematophyceae
RhmbZIP-24.69	CAMPEP_0113972594	217	24.69	10.59	58.58	Rhodosorus marinus	Stylonematophyceae
RhmbZIP-25.72	CAMPEP_0113965962	232	25.72	9.04	38.73	Rhodosorus marinus	Stylonematophyceae
RhmbZIP-23.52	CAMPEP_0113955058	206	23.52	5.82	66.68	Rhodosorus marinus	Stylonematophyceae
RhmbZIP-22.88	CAMPEP_0113960076	197	22.88	5.18	50.16	Rhodosorus marinus	Stylonematophyceae
RhmbZIP-21.38	CAMPEP_0113969268	192	21.38	9.69	61.16	Rhodosorus marinus	Stylonematophyceae
RhmbZIP-17.68	CAMPEP_0113957302	155	17.68	8.15	62.6	Rhodosorus marinus	Stylonematophyceae
RhmbZIP-42.59	CAMPEP_0184753290	384	42.59	5.38	53	Rhodosorus marinus	Stylonematophyceae
RhmbZIP-66.24	CAMPEP_0184751788	605	66.24	4.85	54.79	Rhodosorus marinus	Stylonematophyceae
RhmbZIP-a	CAMPEP_0184752444	605			52.04	Rhodosorus marinus	Stylonematophyceae
RhmbZIP-32.23	CAMPEP_0184751816	293	32.23	4.88	43.93	Rhodosorus marinus	Stylonematophyceae
RhmbZIP-43.23	CAMPEP_0184751498	389	43.23	10.47	57.05	Rhodosorus marinus	Stylonematophyceae
RhmbZIP-17.26	CAMPEP_0184738134	151	17.26	9.41	45.82	Rhodosorus marinus	Stylonematophyceae
RhmbZIP-18.31	CAMPEP_0184739980	157	18.31	9.39	59.97	Rhodosorus marinus	Stylonematophyceae
RhmbZIP-50.9	CAMPEP_0184737396	468	50.9	5.01	50.33	Rhodosorus marinus	Stylonematophyceae
RhmbZIP-17.19	CAMPEP_0184738604	146	17.19	9.51	62.99	Rhodosorus marinus	Stylonematophyceae
RhmbZIP-29.73	CAMPEP_0184739130	269	29.73	5.66	51.93	Rhodosorus marinus	Stylonematophyceae
