# Supplementary material for: Genome-wide analysis and expression profile of the bZIP gene family in Neopyropia yezoensis
Source: Front Plant Sci. 2024 Oct 21;15:1461922. doi: 10.3389/fpls.2024.1461922 (PMC11533322; doi:10.3389/fpls.2024.1461922)
Supplement: Supplementary file 3 [file Table3.xlsx]

## Sheet: TBtools.kaks.tab
Table S3. Syntenic bZIP gene pairs between red algae
NyybZIP Gene ID	other red algae bZIP Gene ID	Ka	Ks	Ka_Ks	Selection pressure
NyybZIP-37.77	PoubZIP-12.75	0.187812	0.918851	0.204399	purifying selection
NyybZIP-60.54	PoubZIP-57.5	0.281104	1.23959	0.226771	purifying selection
NyybZIP-18.34	PoubZIP-47.46	0.285324	1.04211	0.273795	purifying selection
NyybZIP-20.27	PoubZIP-50.47	0.264667	0.920627	0.287486	purifying selection
NyybZIP-83.31	PoubZIP-81.96	0.297687	1.16081	0.256448	purifying selection
NyybZIP-41.87	PoubZIP-38.78	0.296753	1.08368	0.273838	purifying selection
NyybZIP-25.16	PoubZIP-23.83	0.305098	1.10594	0.275872	purifying selection
NyybZIP-37.85	PoubZIP-34.86	0.499472	1.1859	0.421174	purifying selection
NyybZIP-101.62	ph09886.t1	0.208046	0.592771	0.350972	purifying selection
NyybZIP-37.77	NhhbZIP4	0.102435	0.378791	0.270427	purifying selection
NyybZIP-37.21	ph09932.t1	0.295376	0.597312	0.494508	purifying selection
NyybZIP-47.69	NhhbZIP11	0.0925468	0.461265	0.200637	purifying selection
NyybZIP-12.21	ph06973.t1	0.305022	1.00978	0.302069	purifying selection
NyybZIP-54.29	ph06983.t1	0.247552	0.691261	0.358117	purifying selection
NyybZIP-71.71	NhhbZIP10	0.136423	0.415718	0.328162	purifying selection
NyybZIP-18.34	NhhbZIP9	0.161669	0.62083	0.260407	purifying selection
NyybZIP-13.57	NhhbZIP8	0.124964	0.289247	0.432031	purifying selection
NyybZIP-61.67	NhhbZIP6	0.157163	0.54471	0.288526	purifying selection
NyybZIP-27.61	NhhbZIP5	0.0774427	0.48497	0.159685	purifying selection
NyybZIP-74.64	ph08790.t1	0.0781346	0.471742	0.16563	purifying selection
NyybZIP-87.31	ph05842.t1	0.278022	0.77877	0.357001	purifying selection
NyybZIP-20.27	ph05990.t1	0.123217	0.560467	0.219846	purifying selection
NyybZIP-33.74	NhhbZIP18	0.0672594	0.565271	0.118986	purifying selection
NyybZIP-83.31	NhhbZIP17	0.0715489	0.420343	0.170216	purifying selection
NyybZIP-41.87	ph10831.t1	0.162777	0.666155	0.244353	purifying selection
NyybZIP-25.16	NhhbZIP15	0.111521	0.454086	0.245595	purifying selection
NyybZIP-81.24	NhhbZIP2	0.20643	0.596619	0.346	purifying selection
NyybZIP-37.85	NhhbZIP1	0.169598	0.584163	0.290326	purifying selection

## Sheet: Sheet1
ph09886	ph01245	NhhbZIP1
ph09908	ph06500	NhhbZIP2
ph09932	ph06500	NhhbZIP3
ph06931	ph09908	NhhbZIP4
ph06973	ph06792	NhhbZIP5
ph06983	ph06782	NhhbZIP6
ph10965	ph06775	NhhbZIP7
ph10936	ph11337	NhhbZIP8
ph11337	ph10936	NhhbZIP9
ph06782	ph10965	NhhbZIP10
ph06792	ph06931	NhhbZIP11
ph08790	ph00521	NhhbZIP12
ph05842	ph00473	NhhbZIP13
ph05990	ph11919	NhhbZIP14
ph09590	ph10843	NhhbZIP15
ph06295	ph10781	NhhbZIP16
ph10831	ph06295	NhhbZIP17
ph10843	ph09590	NhhbZIP18
ph06500	ph06082	NhhbZIP19
ph01245
